# Supplementary material for: IGF2 supports glioblastoma growth and immune evasion through a combination of tumor cell-intrinsic and -extrinsic mechanisms
Source: Neurooncol Adv. 2025 Oct 15;8(1):vdaf226. doi: 10.1093/noajnl/vdaf226 (PMC12817070; doi:10.1093/noajnl/vdaf226)
Supplement: vdaf226_Supplementary_Data [file vdaf226_supplementary_data.zip]

Archive with 2 entries (2 files):
- Heemskerketal_Supplemental_figures_revised_Sep_24_2025.docx
- Supplementary_Tables.xlsx
